# Supplementary material for: Imaging the Binding Between Dasatinib and Its Target Protein in Living Cells Using an SLP Tag System on Intracellular Compartments
Source: Int J Mol Sci. 2025 Jun 13;26(12):5705. doi: 10.3390/ijms26125705 (PMC12193096; doi:10.3390/ijms26125705)
Supplement: Supplementary file 1 [file ijms-26-05705-s001.zip]

Archive with 1 entries (1 files):
- ijms-3668573-supplementary.pdf
